# Supplementary material for: Atomic Level Insight into Wetting and Structure of Ag Droplet on Graphene Coated Copper Substrate—Molecular Dynamics versus Experiment
Source: Nanomaterials (Basel). 2021 Jun 1;11(6):1465. doi: 10.3390/nano11061465 (PMC8228875; doi:10.3390/nano11061465)
Supplement: Supplementary file 1 [file nanomaterials-11-01465-s001.zip]

Archive with 1 entries (1 files):
- nanomaterials-1225388-supplementary.pdf
